# Supplementary material for: Validation of a Simple HPLC-Based Method for Lysine Quantification for Ruminant Nutrition
Source: Molecules. 2021 Jul 9;26(14):4173. doi: 10.3390/molecules26144173 (PMC8304843; doi:10.3390/molecules26144173)
Supplement: Supplementary file 1 [file molecules-26-04173-s001.zip]

Archive with 1 entries (1 files):
- molecules-1277680-supplementary.pdf
